# Supplementary material for: Deep learning MRI halves scan time and preserves image quality across routine neuroradiologic examinations
Source: Radiol Adv. 2025 Aug 23;2(5):umaf029. doi: 10.1093/radadv/umaf029 (PMC12483150; doi:10.1093/radadv/umaf029)
Supplement: umaf029_Supplementary_Data [file umaf029_supplementary_data.zip]

Archive with 7 entries (7 files):
- 540593967_133897707_1754445643854.pdf
- Supplementary_Data.zip
- 538755506_133876527_1753298119244.pdf
- 540593960_112307580_1755255267824.pdf
- 538755511_133876679_1753480636160.pdf
- 538755509_133897704_1753296361122.pdf
- 538755508_133897713_1753303545680.pdf
